# Supplementary material for: Effects of Thymoquinone Alone or in Combination with Losartan on the Cardiotoxicity Caused by Oxidative Stress and Inflammation in Hypercholesterolemia
Source: J Cardiovasc Dev Dis. 2022 Dec 1;9(12):428. doi: 10.3390/jcdd9120428 (PMC9782872; doi:10.3390/jcdd9120428)
Supplement: Supplementary file 1 [file jcdd-09-00428-s001.zip]

Archive with 1 entries (1 files):
- jcdd-2045569-supplementary.pdf
